# Supplementary material for: Blocking Zika virus vertical transmission
Source: Sci Rep. 2018 Jan 19;8:1218. doi: 10.1038/s41598-018-19526-4 (PMC5775359; doi:10.1038/s41598-018-19526-4)
Supplement: Supplementary file 3 — Supplementary Table S1 [file 41598_2018_19526_MOESM3_ESM.xlsx]

## Sheet: A) Related to Fig.2C
Target	Sample	Cq	Starting Quantity (SQ)
ZIKV	120 AF DMSO	16.4991	1.21434e+11
ZIKV	120 AF DMSO	16.449	1.25887e+11
ZIKV	120 AF DMSO	16.2935	1.40759e+11
ZIKV	120 AF SOF 10	22.1371	2.11893e+09
ZIKV	120 AF SOF 10	21.9507	2.42232e+09
ZIKV	120 AF SOF 10	21.8706	2.56578e+09
ZIKV	120 AF SOF 20	25.1756	2.39078e+08
ZIKV	120 AF SOF 20	25.0518	2.61301e+08
ZIKV	120 AF SOF 20	24.7477	3.25061e+08
ZIKV	120 AF SOF 50	30.2272	6.35575e+06
ZIKV	120 AF SOF 50	30.0942	6.99263e+06
ZIKV	120 AF SOF 50	30.2087	6.44053e+06
ZIKV	24 AF DMSO	31.6245	2.07156e+06
ZIKV	24 AF DMSO	31.2407	2.60333e+06
ZIKV	24 AF DMSO	31.7038	1.97598e+06
ZIKV	24 AF SOF 10	32.6843	1.10221e+06
ZIKV	24 AF SOF 10	32.3652	1.33279e+06
ZIKV	24 AF SOF 10	32.6684	1.11266e+06
ZIKV	24 AF SOF 20	33.8513	550170
ZIKV	24 AF SOF 20	33.2877	769542
ZIKV	24 AF SOF 20	33.1793	820833
ZIKV	24 AF SOF 50	33.5465	659633
ZIKV	24 AF SOF 50	32.8223	1.01524e+06
ZIKV	24 AF SOF 50	32.973	928098
ZIKV	48 AF DMSO	24.3803	1.54691e+08
ZIKV	48 AF DMSO	24.3498	1.57525e+08
ZIKV	48 AF DMSO	24.1694	1.75385e+08
ZIKV	48 AF SOF 10	26.7693	3.73007e+07
ZIKV	48 AF SOF 10	26.6073	4.10791e+07
ZIKV	48 AF SOF 10	26.4352	4.55095e+07
ZIKV	48 AF SOF 20	28.064	1.72559e+07
ZIKV	48 AF SOF 20	27.9461	1.85111e+07
ZIKV	48 AF SOF 20	27.8177	1.99817e+07
ZIKV	48 AF SOF 50	30.6796	1.76465e+07
ZIKV	48 AF SOF 50	30.8796	1.63765e+07
ZIKV	48 AF SOF 50	30.5435	1.85661e+07
ZIKV	72 AF DMSO	18.1978	1.86553e+09
ZIKV	72 AF DMSO	18.2935	1.80007e+09
ZIKV	72 AF DMSO	18.3215	1.78133e+09
ZIKV	72 AF SOF 10	24.4515	1.8057e+08
ZIKV	72 AF SOF 10	24.5346	1.75053e+08
ZIKV	72 AF SOF 10	24.3912	1.84685e+08
ZIKV	72 AF SOF 20	25.1799	1.3757e+08
ZIKV	72 AF SOF 20	25.1134	1.41032e+08
ZIKV	72 AF SOF 20	25.1414	1.39563e+08
ZIKV	72 AF SOF 50	29.1584	3.11416e+07
ZIKV	72 AF SOF 50	29.1622	3.10979e+07
ZIKV	72 AF SOF 50	29.1125	3.16796e+07
ZIKV	96 AF DMSO	16.256	3.85219e+09
ZIKV	96 AF DMSO	16.1471	4.01208e+09
ZIKV	96 AF DMSO	16.0444	4.16889e+09
ZIKV	96 AF SOF 10	20.4055	8.18056e+08
ZIKV	96 AF SOF 10	20.3952	8.21219e+08
ZIKV	96 AF SOF 10	20.2733	8.59446e+08
ZIKV	96 AF SOF 20	25.4226	1.25651e+08
ZIKV	96 AF SOF 20	25.1828	1.37422e+08
ZIKV	96 AF SOF 20	25.2987	1.31603e+08
ZIKV	96 AF SOF 50	27.4186
ZIKV	96 AF SOF 50	29.9106	7.97791e+06
ZIKV	96 AF SOF 50	29.715	9.1811e+06
ZIKV	MOCK DMSO
ZIKV	MOCK DMSO
ZIKV	MOCK DMSO

## Sheet: B) Related to Fig.2H
Well	Gene Symbol	MOCK	hAF	hAF+SOF
A01	AIM2	30.8104	33.5218	31.4994
A02	APOBEC3G	35.9976		38.0313
A03	ATG5	28.7583	29.5499	28.7903
A04	AZI2	27.2317	28.8436	27.4286
A05	CARD9	35.238	34.9827	35.4187
A06	CASP1
A07	CASP10	38.1182	37.9292
A08	CASP8	33.4687	35.1296	36.4707
A09	CCL3
A10	CCL5		32.6737	35.3773
A11	CD40	36.0634
A12	CD80
B01	CD86		38.054
B02	CHUK	30.7168	32.2008	30.8763
B03	CTSB	28.5829	31.0161	28.8453
B04	CTSL	27.24	29.4247	27.3014
B05	CTSS	35.6365	35.7382	38.5936
B06	CXCL10	37.7625	32.2487	37.7492
B07	CXCL11	37.3433	34.8361
B08	CXCL9	34.9055	35.4598	37.1065
B09	CYLD	30.213	30.8369	30.8402
B10	TKFC	30.3619	33.905	30.4012
B11	DDX3X	25.6876	27.5784	26.3211
B12	DDX58	30.4017	31.1116	30.2351
C01	DHX58	38.2003	36.0451
C02	FADD	28.7249	31.3855	28.929
C03	FOS	28.9323	26.939	29.058
C04	HSP90AA1	24.4516	24.9402	24.0093
C05	IFIH1	33.7579	34.9734	34.4593
C06	IFNA1
C07	IFNA2	40.6018
C08	IFNAR1	27.9871	32.0731	28.0374
C09	IFNB1	37.4706	34.6035
C10	IKBKB	29.5541	32.3179	29.8112
C11	IL12A	35.3262	34.1273	35.7365
C12	IL12B
D01	IL15	35.6803	37.3433	35.3065
D02	IL18	34.3885	38.3031	35.9586
D03	IL1B	37.1973	38.8564	36.4728
D04	IL6	39.8816	35.7917
D05	CXCL8	36.0068	36.1366	39.6622
D06	IRAK1	31.7634	35.5157	33.1906
D07	IRF3	27.5691	28.0677	27.1623
D08	IRF5	36.4415	37.1913	36.3645
D09	IRF7	31.6721	33.6872	32.4024
D10	ISG15	29.0871	29.3998	28.725
D11	JUN	28.4198	27.7556	28.5846
D12	MAP2K1	28.3108	29.3604	28.2323
E01	MAP2K3	29.5226	28.6179	28.8642
E02	MAP3K1	30.3993	32.1874	30.7414
E03	MAP3K7	27.5305	29.391	27.912
E04	MAPK1	26.354	28.2003	26.8717
E05	MAPK14	28.602	30.8614	28.6289
E06	MAPK3	27.9912	30.9352	29.6275
E07	MAPK8	27.6606	29.2377	27.7618
E08	MAVS	30.1909	33.8146	30.25
E09	MEFV	37.3977	35.5667	37.0512
E10	MX1	34.0003	34.9718	34.417
E11	MYD88	30.5664	33.6857	31.417
E12	NFKB1	30.5644	32.1372	30.6418
F01	NFKBIA	28.8994	29.4772	28.887
F02	NLRP3	34.4538	36.5412	37.2991
F03	NOD2	36.6442	39.5087
F04	OAS2		37.9185
F05	PIN1	28.4074	31.8106	28.2812
F06	PSTPIP1	35.1183	36.7432	36.1355
F07	PYCARD	33.6993	33.5571	34.7134
F08	PYDC1	39.1893	35.8203	38.9255
F09	RELA	27.9622	30.1177	28.201
F10	RIPK1	30.7034	33.4902	30.3389
F11	SPP1	24.9979	26.2311	26.7721
F12	STAT1	28.1429	30.8453	28.1578
G01	SUGT1	26.1852	26.6394	25.6043
G02	TBK1	29.6426	31.2935	28.8285
G03	TICAM1	32.7083	34.4306	35.5399
G04	TLR3	36.5056		36.1641
G05	TLR7
G06	TLR8
G07	TLR9		35.5635	35.6211
G08	TNF		35.6577
G09	TRADD	35.6142	39.5238	35.4211
G10	TRAF3	28.022	29.9134	28.9903
G11	TRAF6	29.1918	31.3444	29.4273
G12	TRIM25	28.6381	30.6094	29.2874
H01	ACTB	20.7592	24.0083	21.6101
H02	B2M	26.0944	26.0309	25.6738
H03	GAPDH	22.0888	23.8661	22.3711
H04	HPRT1	30.6947	31.9295	30.8266
H05	RPLP0	21.0711	22.2749	21.1466
H06	HGDC
H07	RTC	23.9579	23.659	23.586
H08	RTC	24.0049	23.709	23.6813
H09	RTC	24.0148	23.662	23.6944
H10	PPC	21.7651	21.5335	21.5314
H11	PPC	21.7641	21.4847	21.4725
H12	PPC	21.8645	21.5871	21.5487
