# Supplementary material for: Blocking Zika virus vertical transmission
Source: Sci Rep. 2018 Jan 19;8:1218. doi: 10.1038/s41598-018-19526-4 (PMC5775359; doi:10.1038/s41598-018-19526-4)
Supplement: Supplementary file 4 — Supplementary Table S2 [file 41598_2018_19526_MOESM4_ESM.xlsx]

## Sheet: Related to Fig.3B
Target	Sample	Cq	Starting Quantity (SQ)
ZIKV	BL1-MOCK VEH	40.4358	73.0921
ZIKV	BL1-MOCK VEH	41.9343	30.7506
ZIKV	BL2-MOCK VEH
ZIKV	BL2-MOCK VEH
ZIKV	BL3-MOCK VEH
ZIKV	BL3-MOCK VEH
ZIKV	BL4-MOCK SOF
ZIKV	BL4-MOCK SOF
ZIKV	BL5-MOCK SOF
ZIKV	BL5-MOCK SOF	41.3077	44.1663
ZIKV	BL6-MOCK SOF
ZIKV	BL6-MOCK SOF	40.8877	56.296
ZIKV	BL7-ZIKV VEH	32.6653	6510.71
ZIKV	BL7-ZIKV VEH	32.6249	6664.28
ZIKV	BL7-ZIKV VEH	32.8452	5867.97
ZIKV	BL8-ZIKV VEH	34.4869	2272.78
ZIKV	BL8-ZIKV VEH	34.5554	2184.56
ZIKV	BL8-ZIKV VEH	34.5879	2143.86
ZIKV	BL9-ZIKV VEH	31.3583	13853.5
ZIKV	BL9-ZIKV VEH	31.5994	12052.4
ZIKV	BL9-ZIKV VEH	31.3802	13679.7
ZIKV	BL10-ZIKV SOF
ZIKV	BL10-ZIKV SOF
ZIKV	BL10-ZIKV SOF	41.4671	40.2799
ZIKV	BL11-ZIKV SOF	35.2316	1478.07
ZIKV	BL11-ZIKV SOF	36.6539	649.833
ZIKV	BL11-ZIKV SOF	36.3582	770.918
ZIKV	BL12-ZIKV SOF	36.5354	695.899
ZIKV	BL12-ZIKV SOF	39.5295	123.383
ZIKV	BL12-ZIKV SOF

## Sheet: Related to Fig.3C
Target	Sample	Cq	Starting Quantity (SQ)
ZIKV	1-PO SOF	33.1135	468654
ZIKV	1-PO SOF	32.5096	567576
ZIKV	1-PO SOF	31.024	909153
ZIKV	10-PO SOF	34.453	306447
ZIKV	10-PO SOF	33.4002	427918
ZIKV	10-PO SOF	33.7784	379551
ZIKV	11-VEH	36.1379	956620
ZIKV	11-VEH	36.3652	879168
ZIKV	11-VEH	35.2524	1.32908e+06
ZIKV	12-IP SOF	32.2038	625384
ZIKV	12-IP SOF	32.054	655799
ZIKV	12-IP SOF	31.7293	726934
ZIKV	13-IP SOF	31.8833	692280
ZIKV	13-IP SOF	31.7527	721566
ZIKV	13-IP SOF	31.2461	847317
ZIKV	14-VEH	33.7289	2.34022e+06
ZIKV	14-VEH	33.3927	2.65135e+06
ZIKV	14-VEH	34.1512	2.00053e+06
ZIKV	15-VEH	32.6389	3.5079e+06
ZIKV	15-VEH	32.5772	3.58915e+06
ZIKV	2-PO SOF	33.9779	356274
ZIKV	2-PO SOF	36.2636	172572
ZIKV	2-PO SOF	36.2616	172683
ZIKV	3-PO SOF	44.9967	10817.6
ZIKV	3-PO SOF
ZIKV	3-PO SOF
ZIKV	4-VEH	30.2849	1.14933e+06
ZIKV	4-VEH	30.6654	1.01867e+06
ZIKV	4-VEH	30.0005	1.25781e+06
ZIKV	5-IP SOF	34.6338	289371
ZIKV	5-IP SOF	34.1726	334942
ZIKV	5-IP SOF	33.6414	396402
ZIKV	6-VEH	36.0023	1.006e+06
ZIKV	6-VEH	35.5502	1.18991e+06
ZIKV	6-VEH	34.3142	1.88305e+06
ZIKV	7-IP SOF	35.5033	219630
ZIKV	7-IP SOF	39.0666	70943.1
ZIKV	7-IP SOF	36.2259	174651
ZIKV	8-IP SOF
ZIKV	8-IP SOF
ZIKV	8-IP SOF	37.6424	111446
ZIKV	9-PO SOF	33.0171	483194
ZIKV	9-PO SOF	32.2662	613122
ZIKV	9-PO SOF	30.6699	1.01721e+06

## Sheet: Related to Fig.3E
Target	Sample	Cq	Starting Quantity (SQ)
ZIKV	1-UNT
ZIKV	1-UNT
ZIKV	2-UNT	38.8042	1.49784e+06
ZIKV	2-UNT	39.5168	1.11554e+06
ZIKV	3-UNT	39.6341	1.06273e+06
ZIKV	3-UNT	39.6669	1.04839e+06
ZIKV	4-UNT	39.1324	1.30776e+06
ZIKV	4-UNT	41.5263	485920
ZIKV	5-UNT	38.58	1.64536e+06
ZIKV	5-UNT	38.37	1.79156e+06
ZIKV	6-UNT	38.1883	1.93233e+06
ZIKV	6-UNT	38.0456	2.04984e+06
ZIKV	14-UNT	39.7688	1.00513e+06
ZIKV	14-UNT	38.3189	1.8307e+06
ZIKV	15-UNT	38.6058	1.6259e+06
ZIKV	15-UNT	37.5912	2.47358e+06
ZIKV	7-SOF
ZIKV	7-SOF
ZIKV	8-SOF
ZIKV	8-SOF
ZIKV	9-SOF
ZIKV	9-SOF
ZIKV	11-SOF	5.51946	1.42379e+12
ZIKV	11-SOF	6.1036	1.11823e+12
ZIKV	12-SOF	5.61355	1.36945e+12
ZIKV	12-SOF
ZIKV	13-SOF	4.14301	2.51568e+12
ZIKV	13-SOF	5.93022	1.20135e+12

## Sheet: Related to Fig.3H
Target	Sample	Cq
ZIKV	CTR1 M#1	30.37
ZIKV	CTR1 M#2	33.88
ZIKV	CTR1 M#3	34.52
ZIKV	M#1	41.22
ZIKV	M#2	41.04
ZIKV	M#3	40.91
